# Supplementary material for: Early Post-Prandial Regulation of Protein Expression in the Midgut of Chagas Disease Vector Rhodnius prolixus Highlights New Potential Targets for Vector Control Strategy
Source: Microorganisms. 2021 Apr 11;9(4):804. doi: 10.3390/microorganisms9040804 (PMC8069306; doi:10.3390/microorganisms9040804)
Supplement: Supplementary file 1 [file microorganisms-09-00804-s001.zip]

Archive with 1 entries (1 files):
- microorganisms-1160550-supplementary.xlsx
