# Supplementary material for: Early Post-Prandial Regulation of Protein Expression in the Midgut of Chagas Disease Vector Rhodnius prolixus Highlights New Potential Targets for Vector Control Strategy
Source: Microorganisms. 2021 Apr 11;9(4):804. doi: 10.3390/microorganisms9040804 (PMC8069306; doi:10.3390/microorganisms9040804)
Supplement: Supplementary file 1 [file microorganisms-09-00804-s001.zip › microorganisms-1160550-supplementary.xlsx]

## Sheet: Legend
Table S1	Classification of blood ingestion regulated proteins, identified by differential proteomics analysis in the midgut tissues of Rhodnius prolixus
Sheet AM	Differentially expressed proteins in the anterior midgut upon blood feeding
Sheet PM	Differentially expressed proteins in the posterior midgut upon blood feeding
A	Functional protein categories based on their physiological function
B	Protein accession in UniProt database
C	Protein name in UniProt database
D	Protein molecular function according to Gene ontology classification system
E	Protein biological process accoreing to Gene ontology classification system
F	Protein subcellular location according to Gene ontology classification system
G	Protein accession in VectorBase database (https://www.vectorbase.org)
H	Sequenced unique peptide allowing protein identification
I	Sequence coverage [%]
J	Identification score
K	Calculated fold chnge 2^((2Log LFQ intensity Blood-fed)-(2Log LFQ intensity (Starved))
*When the Excel cell is empty, this means that the information is not available in UniProt.

## Sheet: AM
Differentially expressed proteins in the anterior midgut (AM)
Up-regulated proteins
Protein classe	Uniprot ID	Protein name	Gene ontology (molecular function)	Gene ontology (biological process)	Gene ontology (cellular component)	VectorBase ID	Unique peptides	Sequence coverage (%)	Score	Fold change
Proteases	R4G5J4	Putative aspartyl protease	aspartic-type endopeptidase activity [GO:0004190]			RPRC015079-RA	9	50.5	173.9	32
	T1IFK7	Peptidase A1 domain-containing protein	aspartic-type endopeptidase activity [GO:0004190]			RPRC015076-RA	2	18	26.656	22
	R4FP52	Putative aspartyl protease	aspartic-type endopeptidase activity [GO:0004190]			RPRC015082-RA	2	18	26.656	22
	T1HJE8	Peptidase A1 domain-containing protein (Fragment)	aspartic-type endopeptidase activity [GO:0004190]			RPRC004171-RA	2	12.5	22.316	9
	T1I882	Peptidase A1 domain-containing protein	aspartic-type endopeptidase activity [GO:0004190]	protein autoprocessing [GO:0016540]		RPRC012504-RA	11	47.5	44.626	8
	T1HY69	Peptidase A1 domain-containing protein (Fragment)	aspartic-type endopeptidase activity [GO:0004190]			RPRC008989-RA	1	71.2	31.607	6
	T1I865	Peptidase A1 domain-containing protein (Fragment)	aspartic-type endopeptidase activity [GO:0004190]			RPRC012487-RA	1	71.2	31.607	6
	T1HRH4	Peptidase_M3 domain-containing protein (Fragment)	metal ion binding [GO:0046872]; metalloendopeptidase activity [GO:0004222]			RPRC006644-RA	4	7.1	9.6428	3
	R4G841	Putative serine carboxypeptidase	serine-type carboxypeptidase activity [GO:0004185]			RPRC013730-RA	8	23.1	25.976	3
Protease inhibitors	T1HGL4	Uncharacterized protein (Fragment)	peptidase activity [GO:0008233]; serine-type endopeptidase inhibitor activity [GO:0004867]		extracellular region [GO:0005576]	RPRC003187-RA	39	22.4	180.76	24
	R4G7P1	Putative kazal-type serine protease inhibitor				RPRC003892-RA	3	43.8	100.5	10
	Q06684	Thrombin inhibitor rhodniin	serine-type endopeptidase inhibitor activity [GO:0004867]	blood coagulation [GO:0007596]	extracellular region [GO:0005576]		4	55.3	85.356	5
	T1IGD5	Uncharacterized protein				RPRC015354-RA	5	41.4	68.633	4
Energy production/ Cellular metabolism	R4G3Z4	Succinate--CoA ligase [GDP-forming] subunit beta, mitochondrial (EC 6.2.1.4) (GTP-specific succinyl-CoA synthetase subunit beta) (G-SCS) (GTPSCS) (Succinyl-CoA synthetase beta-G chain) (SCS-betaG)	ATP binding [GO:0005524]; GTP binding [GO:0005525]; magnesium ion binding [GO:0000287]; succinate-CoA ligase (ADP-forming) activity [GO:0004775]; succinate-CoA ligase (GDP-forming) activity [GO:0004776]	succinyl-CoA metabolic process [GO:0006104]; tricarboxylic acid cycle [GO:0006099]	mitochondrion [GO:0005739]	RPRC011046-RA	9	27.3	37.744	3
	T1HFZ7	Succinate--CoA ligase [ADP-forming] subunit beta, mitochondrial (EC 6.2.1.5) (ATP-specific succinyl-CoA synthetase subunit beta) (A-SCS) (Succinyl-CoA synthetase beta-A chain) (SCS-betaA)	ATP binding [GO:0005524]; magnesium ion binding [GO:0000287]; succinate-CoA ligase (ADP-forming) activity [GO:0004775]	tricarboxylic acid cycle [GO:0006099]	mitochondrion [GO:0005739]	RPRC002969-RA	13	38	264.79	3
	R4G324	Succinate--CoA ligase [ADP/GDP-forming] subunit alpha, mitochondrial (EC 6.2.1.4) (EC 6.2.1.5) (Succinyl-CoA synthetase subunit alpha) (SCS-alpha)	cofactor binding [GO:0048037]; nucleotide binding [GO:0000166]; succinate-CoA ligase (ADP-forming) activity [GO:0004775]; succinate-CoA ligase (GDP-forming) activity [GO:0004776]	tricarboxylic acid cycle [GO:0006099]	mitochondrion [GO:0005739]	RPRC010184-RA	14	50.3	105.03	2
Amino acids metabolism	T1HIQ9	Pyrroline-5-carboxylate reductase (EC 1.5.1.2) (Fragment)	pyrroline-5-carboxylate reductase activity [GO:0004735]	L-proline biosynthetic process [GO:0055129]		RPRC003932-RA	11	74.7	298.87	7
	T1HVD2	Lysine ketoglutarate reductase	oxidoreductase activity [GO:0016491]			RPRC008002-RA	34	48.7	323.31	4
	T1HFR5	TGc domain-containing protein (Fragment)	protein-glutamine gamma-glutamyltransferase activity [GO:0003810]	peptide cross-linking [GO:0018149]		RPRC002887-RA	2	34.7	96.029	3
	R4G400	Tyrosine aminotransferase (TAT) (EC 2.6.1.5)	biosynthetic process [GO:0009058]; L-phenylalanine catabolic process [GO:0006559]	L-tyrosine:2-oxoglutarate aminotransferase activity [GO:0004838]; pyridoxal phosphate binding [GO:0030170]	Class-I pyridoxal-phosphate-dependent aminotransferase family	RPRC000370-RA	20	52.3	143.96	3
	T1HFS7	TGc domain-containing protein (Fragment)	metal ion binding [GO:0046872]; protein-glutamine gamma-glutamyltransferase activity [GO:0003810]	peptide cross-linking [GO:0018149]		RPRC002899-RA	11	27.2	45.335	3
Lipids metabolism	T1IE11	DUF1081 domain-containing protein	lipid transporter activity [GO:0005319]			RPRC014531-RA	49	55.2	323.31	13
	T1HY72	Putative acetyl-coa carboxylase biotin carboxylase subunit (Fragment)	ATP binding [GO:0005524]; ligase activity [GO:0016874]; metal ion binding [GO:0046872]			RPRC008992-RA	4	6.4	5.8213	3
	R4G4P5	Putative enoyl-coa isomerase	isomerase activity [GO:0016853]			RPRC005720-RA	8	29.7	36.484	2
Immune	A9LN32	Lysozyme (Putative lysozyme)	lysozyme activity [GO:0003796]			RPRC015440-RA	6	62.3	222.49	5
	T1HU92	ML domain-containing protein (Fragment)				RPRC007612-RA	5	37.1	7.0171	5
	T1IGM2	Uncharacterized protein (Fragment)	lysozyme activity [GO:0003796]			RPRC015441-RA	4	34.1	194.89	4
Translation	R4FQ42	Eukaryotic translation initiation factor 3 subunit F (eIF3f) (Eukaryotic translation initiation factor 3 subunit 5)	translation initiation factor activity [GO:0003743]; translation initiation factor binding [GO:0031369]	formation of cytoplasmic translation initiation complex [GO:0001732]	eukaryotic 43S preinitiation complex [GO:0016282]; eukaryotic 48S preinitiation complex [GO:0033290]; eukaryotic translation initiation factor 3 complex [GO:0005852]	RPRC007607-RA	9	55.5	121.5	6
	T1I998	Eukaryotic translation initiation factor 3 subunit C (eIF3c) (Eukaryotic translation initiation factor 3 subunit 8)	translation initiation factor activity [GO:0003743]; translation initiation factor binding [GO:0031369]	formation of cytoplasmic translation initiation complex [GO:0001732]	eukaryotic 43S preinitiation complex [GO:0016282]; eukaryotic 48S preinitiation complex [GO:0033290]; eukaryotic translation initiation factor 3 complex [GO:0005852]	RPRC012870-RA	18	26.2	68.248	6
	R4G4J3	Eukaryotic translation initiation factor 3 subunit M (eIF3m)	translation initiation factor activity [GO:0003743]	formation of cytoplasmic translation initiation complex [GO:0001732]	eukaryotic 43S preinitiation complex [GO:0016282]; eukaryotic 48S preinitiation complex [GO:0033290]; eukaryotic translation initiation factor 3 complex, eIF3m [GO:0071541]	RPRC009587-RA	8	31.1	51.456	3
	R4G7T2	Elongation factor Tu	GTPase activity [GO:0003924]; GTP binding [GO:0005525]; translation elongation factor activity [GO:0003746]			RPRC011076-RA	12	33.4	88.746	2
	T1HMS7	Tr-type G domain-containing protein (Fragment)	GTPase activity [GO:0003924]; GTP binding [GO:0005525]			RPRC005351-RA	12	33.4	88.746	2
	R4G3Z9	Putative s10e ribosomal protein			ribosome [GO:0005840]	RPRC009198-RA	7	51.9	63.347	2
Cytoskeletal	R4FQ51	Putative: similar to profilin	voltage-gated anion channel activity [GO:0008308]		mitochondrial outer membrane [GO:0005741]	RPRC008679-RA	6	26.3	9.7204	5
	R4G5G6	F-actin-capping protein subunit alpha	actin binding [GO:0003779]	barbed-end actin filament capping [GO:0051016]	F-actin capping protein complex [GO:0008290]	RPRC005939-RA	10	47	38.26	2
Signal transduction	R4G4B7	Putative conserved secreted protein				RPRC005717-RA	7	34.1	29.738	18
	T1I7N5	Death domain-containing protein (Fragment)		signal transduction [GO:0007165]		RPRC012307-RA	8	21.2	35.604	5
	R4FL99	Putative ectonucleotide pyrophosphatase/phosphodiesterase 5	catalytic activity [GO:0003824]			RPRC006267-RA	15	47.6	158.14	5
	T1HXF7	WD_REPEATS_REGION domain-containing protein (Fragment)		signal transduction [GO:0007165]		RPRC008727-RA	4	17.7	6.7844	4
	T1HGW1	Uncharacterized protein (Fragment)	ATP binding [GO:0005524]; protein kinase activity [GO:0004672]			RPRC003284-RA	189	47.8	323.31	4
	T1I6S8	Uncharacterized protein (Fragment)	acid phosphatase activity [GO:0003993]			RPRC012000-RA	4	13.1	7.8832	4
Transport	B8LJ43	Transferrin	metal ion binding [GO:0046872]	ion transport [GO:0006811]; iron ion homeostasis [GO:0055072]	extracellular space [GO:0005615]	RPRC010050-RA	30	52.8	220.63	8
	R4FJ99	Putative juvenile hormone binding protein				RPRC012425-RA	7	48.9	179.84	4
Detoxification and antioxydants	Q8T5U0	Heme-binding protein (Odorant binding protein 11) (Putative heme-binding protein)	odorant binding [GO:0005549]			RPRC004408-RA	9	50	101.87	6
	T1HF19	Electron transfer flavoprotein-ubiquinone oxidoreductase (ETF-QO) (EC 1.5.5.1) (Fragment)	4 iron, 4 sulfur cluster binding [GO:0051539]; electron-transferring-flavoprotein dehydrogenase activity [GO:0004174]; metal ion binding [GO:0046872]			RPRC002641-RA	5	8.3	7.0835	2
	R4G4V3	Dihydrolipoyl dehydrogenase (EC 1.8.1.4)	dihydrolipoyl dehydrogenase activity [GO:0004148]; electron transfer activity [GO:0009055]; flavin adenine dinucleotide binding [GO:0050660]	cell redox homeostasis [GO:0045454]	cell [GO:0005623]	RPRC014739-RA	22	60.3	295.03	2
Transcription	R4FPA1	Putative dna-binding nuclear phosphoprotein p8	DNA binding [GO:0003677]			RPRC004920-RA	2	45.2	31.152	6
	T1IA87	Helicase ATP-binding domain-containing protein	ATP binding [GO:0005524]; nucleic acid binding [GO:0003676]			RPRC013208-RA	11	25.3	29.476	2
	T1HI83	Uncharacterized protein	ATP binding [GO:0005524]; nucleic acid binding [GO:0003676]			RPRC003756-RA	11	25.3	29.476	2
Lipocalins	R4G3A3	Putative apolipoprotein d/lipocalin		evasion or tolerance of host defenses [GO:0030682]		RPRC015421-RA	6	31.6	38.288	15
	T1HDK5	Lipophorin (Fragment)	lipid transporter activity [GO:0005319]		integral component of membrane [GO:0016021]	RPRC002125-RA	38	48.9	323.31	13
	T1H7Q9	triabin-like lipocalin 4a precursor		evasion or tolerance of host defenses [GO:0030682]		RPRC000038-RA	6	32.6	19.878	11
	R4G4Z4	Putative salivary lipocalin		evasion or tolerance of host defenses [GO:0030682]		RPRC015420-RA	4	22.2	5.9094	9
	T1H9A1	Putative triabin-like lipocalin		evasion or tolerance of host defenses [GO:0030682]		RPRC000603-RA	6	21.1	16.282	3
	R4G3G5	Putative nitrophorin	histamine binding [GO:0051381]; nitric oxide binding [GO:0070026]			RPRC000537-RA	9	60.2	98.025	3
Peritrophins	R4G2V8	Putative peritrophin	chitin binding [GO:0008061]	chitin metabolic process [GO:0006030]	extracellular region [GO:0005576]	RPRC005415-RA	8	25.1	30.227	5
	R4FJA4	Putative chitin binding peritrophin-a domain protein	chitin binding [GO:0008061]	chitin metabolic process [GO:0006030]	extracellular region [GO:0005576]	RPRC015128-RA	3	16.7	24.794	3
	R4G5M5	Putative chitin binding peritrophin-a domain protein	chitin binding [GO:0008061]	chitin metabolic process [GO:0006030]	extracellular region [GO:0005576]	RPRC005413-RA	23	40.3	211.16	2
	T1HFZ1	Chitin-binding type-2 domain-containing protein	chitin binding [GO:0008061]	chitin metabolic process [GO:0006030]	extracellular region [GO:0005576]	RPRC002963-RA	2	34.6	14.512	2
Protein folding	T1HJT8	hsp70 family member		ATP binding [GO:0005524]	Heat shock protein 70 family	RPRC004310-RA	27	65.3	323.31	2
	R4FMH8	Putative hsp90 protein				RPRC003899-RA	16	68.2	323.31	2
Regulation	R4FP17	Putative juvenile hormone				RPRC003020-RA	6	34.5	122.81	7
	T1HKM5	PWWP domain-containing protein	NAD binding [GO:0051287]; NADP binding [GO:0050661]; oxidoreductase activity [GO:0016491]			RPRC004599-RA	7	17.7	15.95	5
Gene silencing by RNAi	T1I3U1	Uncharacterized protein	ATP binding [GO:0005524]; mismatched DNA binding [GO:0030983]	gene silencing by RNA [GO:0031047]; mismatch repair [GO:0006298]	nucleus [GO:0005634]	RPRC010960-RA	13	15.1	38.123	6
Carbohydrates metabolism	T1I9J2	Aamy domain-containing protein (Fragment)	catalytic activity [GO:0003824]	carbohydrate metabolic process [GO:0005975]		RPRC012963-RA	6	14.6	22.058	5
DNA structure	T1H876	Histone H2A (Fragment)	DNA binding [GO:0003677]; protein heterodimerization activity [GO:0046982]		nucleosome [GO:0000786]; nucleus [GO:0005634]	RPRC000213-RA	3	54.3	52.085	3
Extracellular matrice proteins	T1IEM7	Fibronectin type-III domain-containing protein				RPRC014746-RA	189	47.8	323.31	4
Unknown	T1HVI1	Uncharacterized protein				RPRC008051-RA	9	33.3	44.533	29
	T1IDW9	Uncharacterized protein				RPRC014489-RA	16	76	83.626	23
	T1HJD2	Uncharacterized protein				RPRC004155-RA	11	55.2	147.55	17
	T1HIJ5	Uncharacterized protein				RPRC003868-RA	5	30.3	21.563	14
	T1HVK0	Uncharacterized protein				RPRC008070-RA	9	42.7	21.058	13
	T1IE12	Uncharacterized protein				RPRC014532-RA	36	52.8	239.8	12
	T1HZ97	Uncharacterized protein				RPRC009367-RA	8	53.1	63.459	11
	T1IDX3	VWFD domain-containing protein (Fragment)				RPRC014493-RA	30	70.7	323.31	11
	T1HHM4	CHK domain-containing protein				RPRC003547-RA	5	14.7	121.85	9
	T1HGY0	Ig-like domain-containing protein				RPRC003303-RA	3	36.2	63.024	7
	T1HVA7	Uncharacterized protein				RPRC007977-RA	15	29.3	139.72	7
	T1I818	Uncharacterized protein				RPRC012440-RA	8	53.7	94.738	6
	T1IE36	Uncharacterized protein				RPRC014556-RA	7	65.1	172.44	6
	T1HIJ4	Uncharacterized protein				RPRC003867-RA	11	56.9	126.52	6
	T1HMQ4	Uncharacterized protein (Fragment)				RPRC005328-RA	15	24.7	75.991	6
	T1HIJ3	Uncharacterized protein				RPRC003866-RA	10	74.6	323.31	5
	T1HIJ8	Uncharacterized protein				RPRC003871-RA	11	53	262.01	5
	T1HCU4	Uncharacterized protein				RPRC001859-RA	115	38	323.31	5
	R4FMT5	Putative conserved secreted protein				RPRC014557-RA	3	50	24.332	5
	T1I819	Uncharacterized protein				RPRC012441-RA	5	52.4	230.69	5
	T1HVI2	Uncharacterized protein				RPRC008052-RA	5	21.6	9.4777	4
	T1ID32	Uncharacterized protein (Fragment)				RPRC014202-RA	6	5.2	10.257	4
	T1IE40	Uncharacterized protein				RPRC014560-RA	5	32	53.857	4
	T1HH35	Ig-like domain-containing protein				RPRC003358-RA	4	59.8	57.585	4
	T1I3G7	Uncharacterized protein (Fragment)				RPRC010836-RA	4	9	7.6833	4
	T1I5M4	VPS13_mid_rpt domain-containing protein (Fragment)				RPRC011593-RA	3	9.8	38.165	4
	T1HH40	Uncharacterized protein				RPRC003363-RA	12	42.3	68.492	3
	T1HIJ9	Uncharacterized protein				RPRC003872-RA	9	59	84.736	3
	T1HH36	Uncharacterized protein (Fragment)				RPRC003359-RA	14	30.5	52.433	3
	T1HC17	Uncharacterized protein				RPRC001579-RA	37	38.7	185.96	3
	T1HAR5	MICOS complex subunit MIC60 (Mitofilin)			integral component of membrane [GO:0016021]; mitochondrial inner membrane [GO:0005743]	RPRC001121-RA	4	8	64.039	3
	T1HJD5	Uncharacterized protein				RPRC004158-RA	6	31.9	71.521	2
	T1HNF0	Uncharacterized protein (Fragment)				RPRC005574-RA	3	21.8	2.4761	2
Down-regulated proteins
Proteases	T1I913	Peptidase A1 domain-containing protein		aspartic-type endopeptidase activity [GO:0004190]	Peptidase A1 family	RPRC012785-RA	6	31	33.652	7
Amino acids metabolism	R4FJE5	Cysteine dioxygenase (EC 1.13.11.20)	taurine biosynthetic process [GO:0042412]	cysteine dioxygenase activity [GO:0017172]; iron ion binding [GO:0005506]	Cysteine dioxygenase family	RPRC005741-RA	11	64.7	167.46	21
	R4G3H7	Folate gamma-glutamyl hydrolase (EC 3.4.19.9)	gamma-glutamyl-peptidase activity [GO:0034722]			RPRC004251-RA	10	40.8	44.078	4
Translation	A0A0H2UI64	Polyadenylate-binding protein (PABP)		RNA binding [GO:0003723]	Polyadenylate-binding protein type-1 family	RPRC017359-RA	20	61.1	233.75	2
Cytoskeletal	T1HPP1	Fascin domain-containing protein	actin filament organization [GO:0007015]	actin filament binding [GO:0051015]; protein binding, bridging [GO:0030674]		RPRC006015-RA	2	20.5	8.2807	9
	R4G3Q5	Dynein light chain	microtubule-based process [GO:0007017]	motor activity [GO:0003774]	Dynein light chain family	RPRC013227-RA	2	58.4	77.468	3
Transport	T1HX40	Uncharacterized protein (Fragment)		ATPase activity [GO:0016887]; ATPase-coupled transmembrane transporter activity [GO:0042626]; ATP binding [GO:0005524]		RPRC008610-RA	3	1.3	3.6268	5
Detoxification and antioxydant	T1HNV5	NADPH--cytochrome P450 reductase (CPR) (P450R) (EC 1.6.2.4)		flavin adenine dinucleotide binding [GO:0050660]; FMN binding [GO:0010181]; NADP binding [GO:0050661]; NADPH-hemoprotein reductase activity [GO:0003958]	NADPH--cytochrome P450 reductase family; Flavoprotein pyridine nucleotide cytochrome reductase family; Flavodoxin family	RPRC005729-RA	20	35.4	122.16	8
	T1HU91	Glutaredoxin domain-containing protein (Fragment)	cell redox homeostasis [GO:0045454]	2 iron, 2 sulfur cluster binding [GO:0051537]; electron transfer activity [GO:0009055]; metal ion binding [GO:0046872]; protein disulfide oxidoreductase activity [GO:0015035]		RPRC007611-RA	4	35.5	6.0143	2
	T1I2X5	Glutaredoxin	cell redox homeostasis [GO:0045454]	2 iron, 2 sulfur cluster binding [GO:0051537]; electron transfer activity [GO:0009055]; metal ion binding [GO:0046872]; protein disulfide oxidoreductase activity [GO:0015035]	Glutaredoxin family, Monothiol subfamily	RPRC010644-RA	4	35.5	6.0143	2
	R4FM20	Putative 15-hydroxyprostaglandin dehydrogenase			Short-chain dehydrogenases/reductases (SDR) family	RPRC011341-RA	19	76.1	323.31	2
Carbohydrates metabolism	T1IBT2	Glycogen [starch] synthase (EC 2.4.1.11) (Fragment)	glycogen biosynthetic process [GO:0005978]	glycogen (starch) synthase activity [GO:0004373]	Glycosyltransferase 3 family	RPRC013752-RA	5	11.7	31.746	3
Cell cycle control	R4FMW9	Putative translationally controlled tumor protein			TCTP family	RPRC009568-RA	9	64	95.441	4
	T1H823	Uncharacterized protein (Fragment)		deoxyribonuclease II activity [GO:0004531]		RPRC000158-RA	5	47.4	14.805	3
Protein folding	R4FMU0	Putative ubiquitin-like protein				RPRC003349-RA	4	31.9	10.089	3
Extracellular matrice proteins	R4FJG3	Putative fibrillin				RPRC014881-RA	7	29	80.22	15
Unknown	T1HHR1	Uncharacterized protein				RPRC003584-RA	4	8.1	8.9725	14
	T1HTJ8	Uncharacterized protein				RPRC007368-RA	4	25.7	10.949	9
	T1HW69	Uncharacterized protein (Fragment)				RPRC008289-RA	14	47	276.55	6
	T1I6U2	Uncharacterized protein				RPRC012014-RA	2	72.3	41.857	6
	T1IGL2	Uncharacterized protein				RPRC015431-RA	3	80	6.2107	3
	T1HCQ9	Uncharacterized protein				RPRC001823-RA	6	30.4	13.373	3
	T1HPG3	Uncharacterized protein				RPRC005937-RA	6	44.8	32.248	3
	T1HWY7	Clustered mitochondria protein homolog	intracellular distribution of mitochondria [GO:0048312]		CLU family	RPRC008557-RA	7	6.9	12.438	2

## Sheet: PM
Differentially expressed proteins in the posterior midgut (PM)
Up-regulated proteins
Protein classe	Uniprot ID	Protein name	Gene ontology (molecular function)	Gene ontology (biological process)	Gene ontology (cellular component)	VectorBase ID	Unique peptides	Sequence coverage (%)	Score	Fold change
Proteases	T1I914	Peptidase A1 domain-containing protein		aspartic-type endopeptidase activity [GO:0004190]	GO:0004190	RPRC012786-RA	9	35.5	33.767	5
	R4FM70	Putative cathepsine l-like cysteine protease	cysteine-type peptidase activity [GO:0008234]			RPRC000294-RA	12	62.9	196.96	4
Amino acids metabolism	R4FM92	D-3-phosphoglycerate dehydrogenase (EC 1.1.1.95)	L-serine biosynthetic process [GO:0006564]	NAD binding [GO:0051287]; phosphoglycerate dehydrogenase activity [GO:0004617]		RPRC013417-RA	27	70.9	323.31	2
Detoxification and antioxydant	R4FLW6	Putative multicopper oxidase			copper ion binding [GO:0005507]; oxidoreductase activity [GO:0016491]	RPRC000040-RA	5	10.1	8.4208	5
	T1HE55	Multicopper oxidase		oxidation-reduction process [GO:0055114]	copper ion binding [GO:0005507]	RPRC002327-RA	5	10.1	8.4208	5
	R4FLL8	Putative sulfotransferase			sulfotransferase activity [GO:0008146]	RPRC015436-RA	18	64.6	54.991	3
Lipocalins	Q26239	Nitrophorin-1 (NP1)	vasodilation [GO:0042311]	histamine binding [GO:0051381]; metal ion binding [GO:0046872]; nitric oxide binding [GO:0070026]			5	53.1	147.92	26
	T1HKP3	Nitrophorin domain-containing protein		histamine binding [GO:0051381]; nitric oxide binding [GO:0070026]		RPRC004617-RA	5	53.1	147.92	26
	T1HDI2	salivary platelet aggregation inhibitor 1	mitigation of host defenses by symbiont [GO:0030682]			RPRC002102-RA	4	30.9	11.629	18
	T1H7P5	Nitrophorin 1 (Fragment)		histamine binding [GO:0051381]; nitric oxide binding [GO:0070026]		RPRC000023-RA	3	48.5	8.8371	17
	Q94734	Nitrophorin-4 (NP4) (EC 1.7.6.1) (Nitrite dismutase)	vasodilation [GO:0042311]	histamine binding [GO:0051381]; metal ion binding [GO:0046872]; nitric oxide binding [GO:0070026]; oxidoreductase activity [GO:0016491]			3	48.5	8.8371	17
	Q94733	Nitrophorin-3 (NP3)	vasodilation [GO:0042311]	histamine binding [GO:0051381]; metal ion binding [GO:0046872]; nitric oxide binding [GO:0070026]			7	44.1	17.022	15
	T1I9Q5	Nitrophorin domain-containing protein (Fragment)		histamine binding [GO:0051381]; nitric oxide binding [GO:0070026]		RPRC013026-RA	7	44.1	17.022	15
	T1I9Q4	Nitrophorin domain-containing protein		histamine binding [GO:0051381]; nitric oxide binding [GO:0070026]		RPRC013025-RA	7	44.1	17.022	15
	R4FPW7	Putative nitrophorin 1a		histamine binding [GO:0051381]; nitric oxide binding [GO:0070026]		RPRC000114-RA	8	46.3	40.64	8
Protein folding/ protein turnover	T1I793	Putative 26s proteasome non-atp	ubiquitin-dependent protein catabolic process [GO:0006511]			RPRC012165-RA	12	10.7	24.448	7
	R4FNA6	Putative proteasome activator subunit				RPRC009319-RA	4	25.7	10.785	6
	T1HJT8	Putative hsp70 family member		ATP binding [GO:0005524]		RPRC004310-RA	26	61	323.31	3
	R4FMH8	Putative hsp90 protein	protein folding [GO:0006457]	ATP binding [GO:0005524]; unfolded protein binding [GO:0051082]	GO:0005524; GO:0006457; GO:0051082	RPRC003899-RA	14	51.6	323.31	2
	R4G5K8	FK506-binding protein (EC 5.2.1.8)		peptidyl-prolyl cis-trans isomerase activity [GO:0003755]		RPRC004688-RA	9	27.1	44.825	2
Transporter	T1IB40	Vitellogenin lipoprotein		lipid transporter activity [GO:0005319]		RPRC013511-RA	12	10.7	24.448	9
	T1HU08	Uncharacterized protein (Fragment)	3 hemocyanin domain (O2 transport)			RPRC007528-RA	17	32.6	43.475	9
	T1HU50	MFS domain-containing protein (Fragment)	monocarboxylate transport	transmembrane transporter activity [GO:0022857]		RPRC007570-RA	4	7.3	8.6449	3
Translation	A0A0H2UI64	Polyadenylate-binding protein (PABP)				RPRC017359-RA	17	43.8	69.6	2
	T1IA25	40S ribosomal protein S7	translation [GO:0006412]			RPRC013146-RA	5	40.9	46.186	2
Down-regulated proteins
Proteases	T1HSA9	Post-proline cleaving enzyme		serine-type endopeptidase activity [GO:0004252]; serine-type exopeptidase activity [GO:0070008]	RPRC006929-RA;	RPRC006929-RA	18	36.7	51.652	2
Lipocalins	R4G4Z4	Putative salivary lipocalin	mitigation of host defenses by symbiont [GO:0030682]			RPRC015420-RA	9	44.3	44.138	3
Signal transduction	T1I0D3	Putative ca2+/calmodulin-dependent protein		calcium ion binding [GO:0005509]		RPRC009753-RA	8	35.3	17.471	23
	T1HXF7	WD_REPEATS_REGION domain-containing protein (Fragment)	signal transduction [GO:0007165]			RPRC008727-RA	4	25.5	22.126	9
	R4G578	Putative ras-related protein rac1 isoform 1	small GTPase mediated signal transduction [GO:0007264]	GTPase activity [GO:0003924]; GTP binding [GO:0005525]		RPRC003442-RA	2	15.1	1.6204	3
Amino acids metabolism	T1HFR9	TGc domain-containing protein (Fragment)	peptide cross-linking [GO:0018149]	protein-glutamine gamma-glutamyltransferase activity [GO:0003810]		RPRC002891-RA	2	14.6	8.2608	4
	R4G7S8	Folate gamma-glutamyl hydrolase (EC 3.4.19.9)		gamma-glutamyl-peptidase activity [GO:0034722]		RPRC004640-RA	5	17.8	6.2567	2
Detoxification and antioxydant	R4G4V3	Dihydrolipoyl dehydrogenase (EC 1.8.1.4)	cell redox homeostasis [GO:0045454]	dihydrolipoyl dehydrogenase activity [GO:0004148]; flavin adenine dinucleotide binding [GO:0050660]		RPRC014739-RA	14	38.7	119.1	2
	R4G3S8	Glutathione S-transferase, sigma class (GSTs4) (Putative glutathione s-transferase)		transferase activity [GO:0016740]		RPRC007353-RA	6	26.9	11.166	2
Carbohydrates metabolism	T1IAP9	Gal_mutarotas_2 domain-containing protein (Fragment)	carbohydrate metabolic process [GO:0005975]	carbohydrate binding [GO:0030246]; hydrolase activity, hydrolyzing O-glycosyl compounds [GO:0004553]		RPRC013370-RA	15	24.6	30.16	3
Lipids metabolism	T1ICS4	Uncharacterized protein (Fragment)		acyl-CoA dehydrogenase activity [GO:0003995]; flavin adenine dinucleotide binding [GO:0050660]		RPRC014094-RA	15	34.7	49.392	2
Transporter	R4FPZ2	Endoplasmic reticulum transmembrane protein	intracellular protein transport [GO:0006886]			RPRC009453-RA	3	18.6	40.093	13
Cytosqueletal proteins	R4G884	Actin-related protein 2/3 complex subunit 3	Arp2/3 complex-mediated actin nucleation [GO:0034314]	actin binding [GO:0003779]		RPRC011608-RA	4	33	9.2313	9
	T1HKR8	Putative actin regulatory gelsolin/villin family		actin filament binding [GO:0051015]		RPRC004642-RA	3	14.4	8.7969	7
Peritrophins	T1HWS7	Chitin-binding type-2 domain-containing protein		chitin binding [GO:0008061]	RPRC008497-RA;		5	26.2	21.356	9
